# Supplementary material for: Antimicrobial Lock Therapy in Clinical Practice: A Scoping Review
Source: Microorganisms. 2025 Feb 13;13(2):406. doi: 10.3390/microorganisms13020406 (PMC11857916; doi:10.3390/microorganisms13020406)
Supplement: Supplementary file 1 [file microorganisms-13-00406-s001.zip]

Archive with 3 entries (3 files):
- microorganisms-3411513 Supplementary Figures.pdf
- microorganisms-3411513 Supplementary Matherial Bibliography .pdf
- microorganisms-3411513 Supplementary Matherial Table S1.xlsx
