# Supplementary material for: Antimicrobial Lock Therapy in Clinical Practice: A Scoping Review
Source: Microorganisms. 2025 Feb 13;13(2):406. doi: 10.3390/microorganisms13020406 (PMC11857916; doi:10.3390/microorganisms13020406)
Supplement: Supplementary file 1 [file microorganisms-13-00406-s001.zip › microorganisms-3411513 Supplementary Matherial Table S1.xlsx]

## Sheet: Systematic Reviews
Title	Year	Journal	Authors	Setting	Reference
Stability: a factor to consider in antibiotic-lock solutions	2010	Enferm Infecc Microbiol Clin	Morales-Molina, José Antonio and Mateu-de Antonio, Javier and Grau, Santiago and Segura, Marcel and Gen	generic	[1]
A meta-analysis of hemodialysis catheter locking solutions in the prevention of catheter-related infection	2008	Am J Kidney Dis	Jaffer, Y. and Selby, N. M. and Taal, M. W. and Fluck, R. J. and McIntyre, C. W.	tunnel	[2]
A Systematic Review of the Impact of Antibiotic and Antimicrobial Catheter Locks on Catheter- Related Infections in Adult Patients Receiving Hemodialysis	2023	Cureus Journal of Medical Science	Haq, A. and Patel, D. and Gutlapalli, S. D. and Hernandez, G. N. and Seffah, K. D. and Zaman, M. A. and Awais, N. and Satnarine, T. and Ahmed, A. and Khan, S.	generic	[3]
Adverse effects associated with ethanol catheter lock solutions: a systematic review	2014	J Antimicrob Chemother	Mermel, Leonard A. and Alang, Neha	generic	[4]
Antibiotic and other lock treatments for tunnelled central venous catheter-related infections in children with cancer	2013	Cochrane Database Syst Rev	Schoot, R. A. and van Dalen, E. C. and van Ommen, C. H. and van de Wetering, M. D.	pediatric	[5]
Antibiotic lock for the prevention of catheter-related infection in neonates	2015	Cochrane Database of Systematic Reviews	Taylor, J. E. and Tan, K. and Lai, N. M. and McDonald, S. J.	pediatric	[6]
Antibiotic lock solutions as adjunct therapy for catheter-related blood stream infections in pediatric hemodialysis patients	2024	Frontiers in Pediatrics	Blair, N. and Patil, P. and Nguyen, D. and Paudyal-Nepal, B. and Iorember, F.	hemodialisis	[7]
Antibiotic Lock Therapy (ALT) for the prevention of Catheter Related Blood Stream Infection (CRBSI) in neurological patients treated with Therapeutic Plasma Exchange (TPE)	2024	IDCases	Alsultan, M. and Kliea, M. and Hassan, Q.	generic	[8]
Antibiotic-based catheter lock solutions for prevention of catheter-related bloodstream infection: a systematic review of randomised controlled trials	2010	J Hosp Infect	Snaterse, M. and Rüger, W. and Scholte Op Reimer, W. J. and Lucas, C.	generic	[9]
Anticoagulant therapies versus heparin for the prevention of hemodialysis catheter-related complications: systematic review and meta-analysis of prospective randomized controlled trials	2015	Int J Clin Exp Med	Liu, J. and Wang, C. and Zhao, H. and Zhang, J. and Ma, J. and Hou, Y. and Zou, H.	hemodialisis	[10]
Anti-infective locks for treatment of central line-associated bloodstream infection: a systematic review and meta-analysis	2011	Am J Nephrol	O'Horo, J. C. and Silva, G. L. and Safdar, N.	generic	[11]
Antimicrobial lock solutions as a method to prevent central line-associated bloodstream infections: A meta-analysis of randomized controlled trials	2014	Clinical Infectious Diseases	Zacharioudakis, I. M. and Zervou, F. N. and Arvanitis, M. and Ziakas, P. D. and Mermel, L. A. and Mylonakis, E.	nutrition	[12]
Antimicrobial lock solutions for preventing catheter-related infections in haemodialysis	2018	Cochrane Database Syst Rev	Arechabala, M. C. and Catoni, M. I. and Claro, J. C. and Rojas, N. P. and Rubio, M. E. and Calvo, M. A. and Letelier, L. M.	hemodialisis	[13]
Antimicrobial lock solutions for the prevention of catheter-related infection in patients undergoing haemodialysis: study protocol for network meta-analysis of randomised controlled trials	2016	BMJ Open	Zhang, J. and Li, R. K. and Chen, K. H. and Ge, L. and Tian, J. H.	generic	[14]
Antimicrobial lock solutions for the prevention of infections associated with intravascular catheters in patients undergoing hemodialysis: systematic review and meta-analysis of randomized, controlled trials	2008	Clin Infect Dis	Yahav, D. and Rozen-Zvi, B. and Gafter-Gvili, A. and Leibovici, L. and Gafter, U. and Paul, M.	hemodialisis	[15]
Catheter impregnation, coating or bonding for reducing central venous catheter-related infections in adults	2016	Cochrane Database Syst Rev	Lai, N. M. and Chaiyakunapruk, N. and Lai, N. A. and O'Riordan, E. and Pau, W. S. and Saint, S.	generic	[16]
Central venous catheter care for the patient with cancer: American Society of Clinical Oncology clinical practice guideline	2013	Journal of Clinical Oncology	Schiffer, C. A. and Mangu, P. B. and Wade, J. C. and Camp-Sorrell, D. and Cope, D. G. and El-Rayes, B. F. and Gorman, M. and Ligibel, J. and Mansfield, P. and Levine, M.	cancer	[17]
Central Venous Catheter Consideration in Pediatric Oncology: A Systematic Review and Meta-analysis From the American Pediatric Surgical Association Cancer Committee	2024	Journal of Pediatric Surgery	Christison-Lagay, E. R. and Brown, E. G. and Bruny, J. and Funaro, M. and Glick, R. D. and Dasgupta, R. and Grant, C. N. and Engwall-Gill, A. J. and Lautz, T. B. and Rothstein, D. and Walther, A. and Ehrlich, P. F. and Aldrink, J. H. and Rodeberg, D. and Baertschiger, R. M.	pediatric	[18]
Citrate Versus Heparin Lock for Hemodialysis Catheters: A Systematic Review and Meta-analysis of Randomized Controlled Trials	2014	American Journal of Kidney Diseases	Zhao, Y. L. and Li, Z. and Zhang, L. and Yang, J. Q. and Yang, Y. Y. and Tang, Y. and Fu, P.	hemodialisis	[19]
Comparative efficacy and safety of lock solutions for the prevention of catheter-related complications including infectious and bleeding events in adult haemodialysis patients: a systematic review and network meta-analysis	2020	Clinical Microbiology and Infection	Sheng, K. X. and Zhang, P. and Li, J. W. and Cheng, J. and He, Y. C. and Böhlke, M. and Chen, J. H.	hemodialisis	[20]
Comparative efficacy of various antimicrobial lock solutions for preventing catheter-related bloodstream infections: A network meta-analysis of 9099 patients from 52 randomized controlled trials	2019	International Journal of Infectious Diseases	Dang, F. P. and Li, H. J. and Wang, R. J. and Wu, Q. and Chen, H. and Ren, J. J. and Tian, J. H.	generic	[21]
Comparing success rates in central venous catheter salvage for catheter-related bloodstream infections in adult patients on home parenteral nutrition: a systematic review and meta-analysis	2021	American Journal of Clinical Nutrition	Gompelman, M. and Paus, C. and Bond, A. and Akkermans, R. P. and Bleeker-Rovers, C. P. and Lal, S. and Wanten, G. J. A.	nutrition	[22]
Differences in Efficacy between Antibacterial Lock Therapy and the Standard of Care for CVC-Related Infections: A Systematic Review and Meta-Analysis	2024	Clinics and Practice	Calabrese, V. and Farina, A. and Maressa, V. and Cernaro, V. and Gembillo, G. and Messina, R. M. and Longhitano, E. and Ferio, C. and Venanzi Rullo, E. and Santoro, D.	generic	[23]
Does antibiotic lock therapy prevent catheter-associated bacteremia in hemodialysis?	2015	Medwave	Jiménez, M. and Madrid, T.	hemodialisis	[24]
Does antimicrobial lock solution reduce catheter-related infections in hemodialysis patients with central venous catheters? A Bayesian network meta-analysis	2017	Int Urol Nephrol	Zhang, J. and Wang, B. and Li, R. and Ge, L. and Chen, K. H. and Tian, J.	hemodialisis	[25]
Efficacy of antimicrobial lock solutions in preventing catheter-related blood stream infection in haemodialysis patients: a systematic review and meta-analysis of prospective randomised controlled trials	2016	Southern African Journal of Infectious Diseases	Yakasai, A. M. and Muhammad, H. and Iliyasu, G. and Nalado, A. M. and Dalhat, M. M. and Habib, Z. G. and Daiyabu, F. and Edwin, C. P. and Maiyaki, M. B. and Ibrahim, D. A.	hemodialisis	[26]
Ethanol Lock for CVC Related Bloodstream Infection in Pediatrics: A Systematic Review and Meta-Analysis	2021	JACCP Journal of the American College of Clinical Pharmacy	Sierra, C. and Bahjri, K.	generic	[27]
Ethanol Lock for Prevention of CVC-Related Bloodstream Infection in Pediatric Patients: A Systematic Review and Meta-Analysis	2023	Journal of Pediatric Pharmacology and Therapeutics	Sierra, C. M. and Rodriquez, C. and Bahjri, K.	pediatric	[28]
Ethanol lock therapy to prevent catheter-related bloodstream infections in parenteral nutrition patients with intestinal failure: A systematic review and meta-analysis	2011	Pediatric Transplantation	Oliveira, C. and Nasr, A. and Brindle, M. and Wales, P. W.	nutrition	[29]
Ethanol locks for the prevention of catheter-related infection in patients with central venous catheter: A systematic review and meta-analysis of randomized controlled trials	2019	PLoS One	Zhang, J. and Wang, B. and Wang, J. and Yang, Q.	generic	[30]
Ethanol locks to prevent catheter-related bloodstream infections in parenteral nutrition: a meta-analysis	2012	Pediatrics	Oliveira, C. and Nasr, A. and Brindle, M. and Wales, P. W.	nutrition	[31]
Guidelines for the management of intravascular catheter-related infections	2001	J Intraven Nurs	Mermel, L. A. and Farr, B. M. and Sherertz, R. J. and Raad, II and O'Grady, N. and Harris, J. S. and Craven, D. E.	generic	[32]
Meta-analysis: Antibiotics for prophylaxis against hemodialysis catheter-related infections	2008	Annals of Internal Medicine	James, M. T. and Conley, J. and Tonelli, M. and Manns, B. J. and MacRae, J. and Hemmelgarn, B. R. and Alberta Kidney Disease, Network	hemodialisis	[33]
Multidisciplinary team approach to develop aiorithms to guide clinical practice for key issues in pediatric vascular access	2011	JAVA - Journal of the Association for Vascular Access	Durning, S.	pediatric	[34]
Pediatric Central Venous Access Device Lock Solutions: A Network Meta-analysis	2024	Pediatrics	Takashima, M. and Ezure, Y. and Furuya-Kanamori, L. and Wolf, J. and Dufficy, M. and Gibson, V. and Clark, J. and Ullman, A.	pediatric	[35]
Preventing catheter-related bacteremia with taurolidine-citrate catheter locks: a systematic review and meta-analysis	2014	Blood Purif	Liu, H. and Liu, H. and Deng, J. and Chen, L. and Yuan, L. and Wu, Y.	generic	[36]
Preventing haemodialysis catheter-related bacteraemia with an antimicrobial lock solution: a meta-analysis of prospective randomized trials	2008	Nephrol Dial Transplant	Labriola, L. and Crott, R. and Jadoul, M.	generic	[37]
Short-dwell ethanol lock therapy in children is associated with increased clearance of central line-associated bloodstream infections	2011	Clinical Pediatrics	McGrath, E. J. and Salloum, R. and Chen, X. and Jiang, Y. and Boldt-Macdonald, K. and Becker, C. and Chu, R. and Ang, J. Y.	pediatric	[38]
Strategies for the prevention of central venous catheter infections: An American Pediatric Surgical Association Outcomes and Clinical Trials Committee systematic review	2011	Journal of Pediatric Surgery	Huang, E. Y. and Chen, C. and Abdullah, F. and Aspelund, G. and Barnhart, D. C. and Calkins, C. M. and Cowles, R. A. and Downard, C. D. and Goldin, A. B. and Lee, S. L. and St. Peter, S. D. and Arca, M. J.	pediatric	[39]
Systematic Review and Meta-Analysis of Antibiotic and Antimicrobial Lock Solutions for Prevention of Hemodialysis Catheter-Related Infections	2021	Asaio j	Abdul Salim, S. and Masoud, A. T. and Thongprayoon, C. and Cheungpasitporn, W. and Soliman, K. M. and Garla, V. and Sofy, A. A. and Ahmed, A. S. and Abdelsattar, A. T. and Zsom, L. and Tapolyai, M. and Fülöp, T.	hemodialisis	[40]
Systematic Review and Meta-Analysis of the Utilization of Ethanol Locks in Pediatric Patients With Intestinal Failure	2018	JPEN J Parenter Enteral Nutr	Rahhal, R. and Abu-El-Haija, M. A. and Fei, L. and Ebach, D. and Orkin, S. and Kiscaden, E. and Cole, C. R.	pediatric	[41]
Systematic Review of Antimicrobial Lock Solutions for Prevention of Bacteremia in Pediatric Patients With Intestinal Failure	2023	Journal of Pediatric Gastroenterology and Nutrition	Gibson, B. and McNiven, C. and Sebastianski, M. and Vandermeer, B. and Persad, R. and Robinson, J. L.	pediatric	[42]
Systematic review of antimicrobial lock therapy for prevention of central-line-associated bloodstream infections in adult and pediatric cancer patients	2017	Int J Antimicrob Agents	Norris, LeAnn B. and Kablaoui, Farah and Brilhart, Maggie K. and Bookstaver, P. Brandon	cancer	[43]
Taurolidine lock solutions for the prevention of catheter-related bloodstream infections: a systematic review and meta-analysis of randomized controlled trials	2013	PLoS One	Liu, Y. and Zhang, A. Q. and Cao, L. and Xia, H. T. and Ma, J. J.	generic	[44]
The efficacy of taurolidine containing lock solutions for the prevention of central-venous-catheter-related bloodstream infections: a systematic review and meta-analysis	2022	J Hosp Infect	van den Bosch, C. H. and Jeremiasse, B. and van der Bruggen, J. T. and Frakking, F. N. J. and Loeffen, Y. G. T. and van de Ven, C. P. and van der Steeg, A. F. W. and Fiocco, M. F. and van de Wetering, M. D. and Wijnen, Mhwa	nutrition	[45]
The incidence and costs of bacteremia due to lack of gentamicin lock solutions for dialysis catheters	2017	Nephrology (Carlton)	Goh, T. L. and Wei, J. and Semple, D. and Collins, J.	hemodialisis	[46]
Use of vancomycin-containing lock or flush solutions for prevention of bloodstream infection associated with central venous access devices: a meta-analysis of prospective, randomized trials	2006	Clin Infect Dis	Safdar, N. and Maki, D. G.	nutrition	[47]
What is the best catheter lock solution in preventing catheter-related blood infections? A protocol for a Bayesian network meta-analysis of randomised controlled trials	2019	BMJ Open	Dang, F. and Li, H. and Tian, J. and Wang, R. and Ren, J.	generic	[48]

## Sheet: Case Reports
Title	Year	Authors	Country	Lock solution(s)	Setting	Reference
A catheter-related bloodstream infection caused by Chryseobacterium indologenes successfully treated with antibiotic-lock rescue therapy	2017	Corbella, M. and Brandolini, M. and Cambieri, P. and Decembrino, N. and Pagani, M. and Bottazzi, A. and Muzzi, A. and Zecca, M. and Mariani, B. and Marone, P.	Italy	ciprofloxacin	generic	[49]
Antibiotic Lock Therapy with Linezolid for the Treatment of Persistent Catheter-Related Infection in Children with Cancer	2020	Sarl, N. and Okur, N. and Cakmakcl, S. and Aksu, T. and Ilhan, I. E.	Turkey	linezolid	pediatrics	[50]
Antibiotic-lock technique using daptomycin for subcutaneous injection ports in a patient on home parenteral nutrition	2009	Grau, S. and Gil, M. J. and Mateu-de Antonio, J. and Pera, M. and Marín-Casino, M.	Spain	daptomycin	generic	[51]
Antifungal lock therapy	2022	Koparkar, V. and Soman, R. and Shetty, A. and Purandare, B. and Sunavala, A. and Doshi, A.	India	anidulafungin, micafungin, amphotericin-B, heparin	generic	[52]
Bloodstream infection from a Port-A-Cath: successful treatment with the antibiotic lock technique	1996	Bregenzer, T. and Widmer, A. F.	USA	teicoplanin	generic	[53]
Candida glabrata fungemia cured by antibiotic-lock therapy: Case report and short review	2005	Angel-Moreno, A. and Boronat, M. and Bolaños, M. and Carrillo, A. and González, S. and Pérez Arellano, J. L.	Spain	amphotericin-B	nutrition	[54]
Catheter lock and systemic infusion of linezolid for treatment of persistent Broviac catheter-related staphylococcal bacteremia	2006	Castagnola, E. and Moroni, C. and Gandullia, P. and Oddone, M. and Peri, C. and Casciaro, R. and De Alessandri, A.	Italy	linezolid	generic	[55]
Catheter-related bacteremia caused by staphylococcus pseudintermedius refractory to antibiotic-lock therapy in a hemophilic child with dog exposure	2010	Chuang, C. Y. and Yang, Y. L. and Hsueh, P. R. and Lee, P. I.	Taiwan	vancomycin	generic	[56]
Catheter-related right atrial thrombosis treated with systemic anticoagulation and locoregional thrombolytic therapy without catheter removal	2019	Rossi, L. and Libutti, P. and Casucci, F. and Lisi, P. and Corciulo, S. and Lomonte, C.	Italy	urokinase	generic	[57]
Central venous catheter thrombosis associated with 70% ethanol locks in pediatric intestinal failure patients on home parenteral nutrition: A case series	2012	Wong, T. and Clifford, V. and McCallum, Z. and Shalley, H. and Peterkin, M. and Paxton, G. and Bines, J. E.	Australia	ethanol	nutrition, pediatric	[58]
Clinical application of ethanol lock therapy in pediatric patients	2020	Sadyrbaeva-Dolgova, S. and García-Valdes, M. and Nucete-Gallego, B. and Villegas-Gongora, D. and Hernandez-Magdalena, J.	Spain	ethanol, vancomycin, amphotericin B, caspofungin	generic	[59]
Echinocandin and ethanol lock therapy treatment of fungal catheter infections	2013	Pieroni, K. P. and Nespor, C. and Poole, R. L. and Kerner Jr, J. A. and Berquist, W. E.	USA	echinocandin, ethanol	generic	[60]
Enterococcus hirae Bacteremia in an Infant: Case Report and Review of the Literature	2019	Brayer, S. and Linn, A. and Holt, S. and Ellery, K. and Mitchell, S. and Williams, J.	USA	vancomycin	nutrition	[61]
Ethanol lock solution as an adjunct treatment for preventing recurrent catheter-related sepsis--first case report in dialysis setting	2006	Ackoundou-N'guessan, C. and Heng, A. E. and Guenu, S. and Charbonne, F. and Traore, O. and Deteix, P. and Souweine, B.	France	ethanol	hemodilysis	[62]
Ethanol lock therapy for the treatment of catheter-related infections in haemophilia patients	2009	Rajpurkar, M. and Boldt-Macdonald, K. and McLenon, R. and Callaghan, M. U. and Chitlur, M. and Lusher, J. M. and Becker, C.	USA	ethanol	pediatrics	[63]
Ethanol locks therapy for resolution of fungal catheter infections	2011	Blackwood, R. A. and Klein, K. C. and Micel, L. N. and Willers, M. L. and Mody, R. J. and Teitelbaum, D. H. and Cober, M. P.	USA	ethanol	generic	[64]
Evaluation of ethanol lock therapy in pediatric patients on long-term parenteral nutrition	2013	Pieroni, K. P. and Nespor, C. and Ng, M. and Garcia, M. and Hurwitz, M. and Berquist, W. E. and Kerner, J. A.	USA	ethanol	nutrition, pediatric	[65]
Failure of antibiotic-lock technique using daptomycin for subcutaneous injection ports in a patient on home parenteral nutrition	2010	Guimard, T. and Revest, M. and Arvieux, C. and Michelet, C. and Tattevin, P. and Donnio, P. Y. and Tribut, O.	France	daptomycin	nutrition	[66]
Intracatheter Antifungal Lock Leading to Detrimental Complications	2018	Puapatanakul, P. and Lumlertgul, N. and Thongbor, N. and Mahamongkholsawat, J. and Kanjanabuch, T.	Thailand	amphotericin B, cefazolin, ceftazidime	generic	[67]
Lack of efficacy using antibiotic lock therapy in a child with severe haemophilia a and high titre inhibitor	2017	Barrie, A. and Efford, J. and Spires, J. and Mathias, M. and Sibson, K. and Liesner, R. and Khair, K.	UK	teicoplanin	pediatrics	[68]
Management of Recurrent Catheter-Related Bloodstream Infections in an Adult Patient Receiving Home Parenteral Nutrition: Dramatic Effect of Ethanol Lock Therapy	2017	Colvine, J. and Thomson, P. and Duerksen, D. R.	Canada	ethanol	nutrition	[69]
Multiresistant Stenotrophomonas maltophilia tunneled CVC-related sepsis, treated with systemic and lock therapy	2004	Gattuso, G. and Tomasoni, D. and Ceruti, R. and Scalzini, A.	Italy	teicoplanin	generic	[70]
Successful clearance of catheter-related bloodstream infection by antibiotic lock therapy using ampicillin	2006	Elwood, R. L. and Spencer, S. E.	USA	ampicillin	generic	[71]
Successful daptomycin lock therapy for implantable intra-arterial catheter infection in a patient with liver metastases of colon cancer	2014	Vandenhende, M. A. and Buret, J. and Camou, F. and Morlat, P. and Bonnet, F.	France	daptomycin	cancer	[72]
Successful eradication of candida parapsilosis fungemia and hickman catheter salvage with dual antifungal lock therapy	2019	Volakli, E. and Violaki, A. and Svirkos, M. and Chochliourou, E. and Karakeke, E. and Anastasiou, A. and Kalaitzi, A. and Georgiadou, P. and Kotzapanagiotou, E. and Sdougka, M.	Greece	ethanol	generic	[73]
Successful tigecycline lock therapy in a Lactobacillus rhamnosus catheter-related bloodstream infection	2012	Bartalesi, F. and Veloci, S. and Baragli, F. and Mantengoli, E. and Guidi, S. and Bartolesi, A. M. and Mannino, R. and Pecile, P. and Bartoloni, A.	Italy	tigecycline	generic	[74]
Successful treatment of central venous catheter infection due to Candida lipolytica by caspofungin-lock therapy	2011	Özdemir, H. and Karbuz, A. and Çiftçi, E. and Dinçaslan, H. U. and Ince, E. and Aysev, D. and Yavuz, G. and Doǧru, Ü	Turkey	caspofungin	generic	[75]
Taurolidine 2% as an antimicrobial lock solution for prevention of recurrent catheter-related bloodstream infections	1998	Jurewitsch, B. and Lee, T. and Park, J. and Jeejeebhoy, K.	Canada	taurolidine	nutrition	[76]
The urokinase lock-therapy for hemodialysis occluded central venous catheters	2015	Li Cavoli, G. and Schillaci, O. and Zagarrigo, C. and Servillo, F. and Li Cavoli, T. V. and Palmeri, M. and Rotolo, U.	Italy	urokinase	hemodilysis	[77]
The use of co-trimoxazole in catheter lock therapy. A report on a difficult case	2018	Pisos-Álamo, E. and Hernández-Cabrera, M. and Sobral-Caraballo, O. and Pérez-Arellano, J. L.	Spain	cotrimoxazole	generic	[78]
Thirty percent ethanol locks ineffective in preventing central line-associated bloodstream infection in pediatric intestinal rehabilitation patients	2021	Mohandas, A. and Isava-Quintero, A. and Duro, D.	USA	ethanol	nutrition, pediatric	[79]
Tigecycline lock therapy for catheter-related bloodstream infection caused by KPC-producing Klebsiella pneumoniae in two pediatric hematological patients	2015	Foresti, S. and Di Bella, S. and Rovelli, A. and Sala, A. and Verna, M. and Bisi, L. and Nisii, C. and Gori, A.	Italy	tigecycline	cancer, pediatric	[80]
Treatment of central venous catheter fungal infection using liposomal amphotericin-B lock therapy	2008	Buckler, B. S. and Sams, R. N. and Goei, V. L. and Krishnan, K. R. and Bemis, M. J. and Parker, D. P. and Murray, D. L.	USA	amphotericin-B	pediatrics	[81]
Urokinase-based lock solutions for catheter salvage: A case of an upcoming kidney transplant recipient	2023	Xia, C. and Fan, J. and Xu, C. and Hu, S. and Ma, H. and He, L. and Ye, L.	China	urokinase, levofloxacin	generic	[82]
Use of Antimicrobial Lock Therapy for the Treatment of Central Line-Related Blood-Stream Infections: A Case Series	2018	Piersigilli, F. and Auriti, C. and Bersani, I. and Campi, F. and Savarese, I. and Goffredo, B. and Conf	Italy	amikacin, micafungin, ethanol, vancomycin, meropenem	generic	[83]
Vancomycin catheter lock as a cause of gross overestimation of vancomycin pre-dialysis trough levels	2011	Halleux, D. and Labriola, L. and Jadoul, M.	USA	vancomycin	hemodilysis	[84]

## Sheet: Retrospectives
Title	Year	Authors	Country	Lock solution(s)	Setting	Reference
Taurolidine lock in the treatment of colonization and infection of totally implanted venous access devices in cancer patients	2023	Brescia, F. and Pittiruti, M. and Scoppettuolo, G. and Zanier, C. and Nadalini, E. and Bottos, P. and Moreal, C. and Da Ros, V. and Fabiani, F.	Italy	cancer	taurolidine	[85]
Antibiotic lock technique combined with systemic antimicrobial therapy for management of port-related bloodstream infections in onco-haematological patients without catheter removal	2011	Caccia, J.	France	cancer	Ciprofloxacin, Vancomycin, Heparin	[86]
A Novel Nonantibiotic Nitroglycerin-Based Catheter Lock Solution for Prevention of Intraluminal Central Venous Catheter Infections in Cancer Patients	2017	Chaftari, A. M. and Hachem, R. and Szvalb, A. and Taremi, M. and Granwehr, B. and Viola, G. M. and Amin, S. and Assaf, A. and Numan, Y. and Shah, P. and Gasitashvili, K. and Natividad, E. and Jiang, Y. and Slack, R. and Reitzel, R. and Rosenblatt, J. and Mouhayar, E. and Raad, I.	USA	cancer	nitroglycerin	[87]
Treatment of long-term catheter-related bloodstream infections with a taurolidine block: a single cancer center experience	2011	Haag, G. M. and Berger, A. K. and Jäger, D.	Germany	cancer	taurolidine	[88]
Improvement program for bloodstream infection in an oncology ward	2017	Hung, F. C. and Liao, C. H.	Taiwan	cancer	amikacin	[89]
Seven cases of port-a-cath contamination caused by Pantoea agglomerans in the Oncological Service of Iseo Hospital, Brescia (Italy)	2014	Izzo, I. and Lania, D. and Castro, A. and Lanzini, F. and Bella, D. and Pagani, A. and Colombini, P.	Italy	cancer	ciprofloxacin	[90]
Taurolidine is effective in the treatment of central venous catheter-related bloodstream infections in cancer patients	2004	Koldehoff, A. and Zakrzewski, J. L.	USA	cancer	taurolidine	[91]
Preemptive Ethanol Lock Therapy in Pediatric Hematology/Oncology Patients With Catheter-Associated Bloodstream Infection: Impact on Length of Stay, Cost, and Catheter Salvage	2018	McGrath, E. and Du, W. and Rajpurkar, M.	USA	cancer	ethanol	[92]
Treatment of long-term catheter-related bloodstream infections with short-course Daptomycin lock and systemic therapy associated with Taurolidine-lock: A multicenter experience	2024	Vassallo, M. and Denis, E. and Manni, S. and Lotte, L. and Fauque, P. and Sindt, A.	France	cancer	taurolidine	[93]
Antibiotic lock therapy for salvage of tunneled central venous catheters with catheter colonization and catheter-related bloodstream infection	2019	Zanwar, S. and Jain, P. and Gokarn, A. and Devadas, S. K. and Punatar, S. and Khurana, S. and Bonda, A. and Pruthy, R. and Bhat, V. and Qureshi, S. and Khattry, N.	India	cancer	amikacin, gentamicin, cefoperazone, teicoplanin, meropenem, amphotericin-B, imipenem-cilastatin, colistin, voriconazole	[94]
Is antibiotic lock therapy effective for the implantable long-term catheter-related bloodstream infections in children?	2019	Kara, T. T. and Özdemir, H. and Erat, T. and Yahşi, A. and Aysev, A. D. and Taçyıldız, N. and Ünal, E. and İleri, T. and İnce, E. and Haskoloğlu, Ş and Çiftçi, E. and İnce, E.	Turkey	cancer ,pediatrics	amikacin, ampicillin, cefazolin, cefotaxime, ceftazidime, ciprofloxacin, gentamicin, vancomycin	[95]
Antibiotic Lock Therapy for Port Catheter-Related Infections of Children with Acute Leukemia	2024	Kurtipek, F. B. and Yozgat, A. K. and Yüksek, S. K. and Kaçar, D. and Bayhan, T. and Gökçebay, D. G. and Parlakay, A. Ö and Yarali, N.	Turkey	cancer ,pediatrics	colistin, cotrimoxazole, gentamicin, vancomycin	[96]
Central line-associated bloodstream infection in childhood malignancy: Single-center experience	2017	Miliaraki, M. and Katzilakis, N. and Chranioti, I. and Stratigaki, M. and Koutsaki, M. and Psarrou, M. and Athanasopoulos, E. and Stiakaki, E.	Greece	cancer ,pediatrics	teicoplanin, gentamicin	[97]
Efficacy of ethanol locks for treatment of central venous catheter infections in pediatric oncology patients	2011	Plourde, R. and Gothard, D. and Markowski, A. and Cockrell, E.	USA	cancer ,pediatrics	ethanol	[98]
Clinical profile and outcome of antibiotic lock therapy for bloodstream infections in pediatric hematology/oncology patients in a tertiary care hospital, Karachi, Pakistan	2019	Qureshi, S. and Fatima, P. and Mukhtar, A. and Zehra, A. and Qamar, F. N.	Pakistan	cancer ,pediatrics	ciprofloxacin, cloxacillin, vancomycin	[99]
Ethanol lock therapy for catheter-related blood stream infections in pediatric patients with a hematologic or oncologic diagnosis	2010	Salloum, R. and McGrath, E. and Chen, X. and Becker, C. and Boldt-Macdonald, K. and Ang, J. and Chu, R.	USA	cancer ,pediatrics	ethanol	[100]
Antibiotic-lock therapy in pediatric oncology patients	2015	Vanzo, C. and Gomila, A. and Garnero, A. and Bertoni, L. and Glatstein, E.	Argentina	cancer ,pediatrics	amikacin, ceftazidime, ciprofloxacin, gentamicin, vancomycin	[101]
Salvaging high-value catheters: Antifungal lock therapy for candidal central catheter infections in a pediatric cohort	2019	Walker, L. W. and Nowalk, A. J.	L.W. Walker, UPMC Children's Hospital of Pittsburgh, Pittsburgh, PA, United States	cancer ,pediatrics	taurolidine, citrate, heparin	[102]
Ethanol lock therapy for the treatment of intravenous catheter infections that have failed standard treatment	2017	Blackwood, R. A. and Issa, M. and Klein, K. and Mody, R. and Willers, M. and Teitelbaum, D.	USA	case report	ethanol	[103]
Treatment of Hickman catheter sepsis using antibiotic lock technique	1995	Krzywda, E. A. and Andris, D. A. and Edmiston Jr, C. E. and Quebbeman, E. J.	USA	case report	gentamicin, amphotericin-B, vancomycin, cefazolin, erithromycin, nafcillin, clindamycin, ceftazidime, ceftriaxone	[104]
Outbreak of long-term intravascular catheter-related bacteremia due to Achromobacter xylosoxidans subspecies xylosoxidans in a hemodialysis unit	2005	Tena, D. and Carranza, R. and Barberá, J. R. and Valdezate, S. and Garrancho, J. M. and Arranz, M. and Sáez-Nieto, J. A.	Spain	case report	levofloxacin	[105]
Pilot trial of N-acetylcysteine and tigecycline as a catheter-lock solution for treatment of hemodialysis catheter-associated bacteremia	2008	Aslam, S. and Trautner, B. W. and Ramanathan, V. and Darouiche, R. O.	USA	hemodilysis	tigecycline, n-acetylcysteine	[106]
Impact of different catheter lock strategies on bacterial colonization of permanent central venous hemodialysis catheters	2013	Erb, S. and Widmer, A. F. and Tschudin-Sutter, S. and Neff, U. and Fischer, M. and Dickenmann, M. and Grosse, P.	Switzerland	hemodilysis	sodium chloride, citrate	[107]
Catheter lock solutions to prevent bloodstream infections in high-risk hemodialysis patients	2007	Feely, T. and Copley, A. and Bleyer, A. J.	USA	hemodilysis	minocycline, EDTA, gentamicin, heparin, vancomycin, heparin	[108]
Analysis of changes in management of catheter related infections in haemodialysis after implementation of a protocol	2017	Garcia, M. C. C. and Lluch, M. T. G. and Vega, B. P. and Benito, M. H. and Serrano, J. L. S. and Gamez, J. C. V. and Quiñones, J. A. G.	Spain	hemodilysis	ceftazidime, gentamicin, vancomycin	[109]
Citrate versus heparin lock for prevention of hemodialysis catheter-related complications: updated systematic review and meta-analysis of randomized controlled trials	2019	Mai, H. and Zhao, Y. and Salerno, S. and Li, Y. and Feng, Y. and Ma, L. and Fu, P.	China	hemodilysis	heparin, citrate	[110]
Taurolidine and Heparin as Catheter Lock Solution for Central Venous Catheters in Hemodialysis	2024	Nguyen, Timothy and Camins, Bernard C. and Jour	USA	hemodilysis	taurolidine, heparin	[111]
Short-dwell daily ethanol-lock therapy in management of hemodialysis tunneled cuffed catheter related blood stream infection	2018	Patel, J. and Gang, S. and Rajapurkar, M. and Hegde, U. and Konnur, A. and Patel, H.	India	hemodilysis	ethanol	[112]
Prevention of hemodialysis catheter-related bloodstream infection using an antimicrobial lock	2002	Quarello, Francesco and Gen	Switzerland	hemodilysis	taurolidine	[113]
Salvage of the peritoneal dialysis catheter in Candida peritonitis using amphotericin B catheter lock	2021	van Eck van der Sluijs, A. and Eekelschot, K. Z. and Frakking, F. N. and Haas, P. A. and Boer, W. H. and Abrahams, A. C.	Netherlands	hemodilysis	amphotericin-B	[114]
The best solution down the line: an observational study on taurolidine- versus citrate-based lock solutions for central venous catheters in hemodialysis patients	2021	van Roeden, S. and van Oevelen, M. and Abrahams, A. C. and Dekker, F. W. and Rotmans, J. I. and Meijvis, S. C. A.	Netherlands	hemodilysis	taurolidine, citrate	[115]
Effect of catheter-lock solutions on catheter-related infection and inflammatory syndrome in hemodialysis patients: heparin versus citrate 46% versus heparin/gentamicin	2010	Venditto, M. and du Montcel, S. T. and Robert, J. and Trystam, D. and Dighiero, J. and Hue, D. and Bessette, C. and Deray, G. and Mercadal, L.	France	hemodilysis	heparin, gentamicin, citrate	[116]
Reduction of hemodialysis catheter-related blood stream infections in intensive care units after systematic use of taurolidine-citrate-heparin locking solution	2024	Zevallos, J. D. and Andújar, A. M. and Piñeiro, G. and Morata, L. and Casals, J. and Jimenez, M. and Fontsere, N. and Maduell, F. and Soriano, A. and Poch, E.	Spain	hemodilysis	taurolidine	[117]
Anti-microbial locks increase the prevalence of Staphylococcus aureus and antibiotic-resistant Enterobacter: observational retrospective cohort study	2012	Dixon, J. J. and Steele, M. and Makanjuola, A. D.	UK	hemodilysis,adverse effects	vancomycin, gentamicin	[118]
Clinical and economic impact of the taurolidine lock on home parenteral nutrition	2018	Arnoriaga Rodríguez, M. and Pérez de Ciriza Cordeu, M. and Camblor Álvarez, M. and Bretón Lesmes, I. and Motilla de la Cámara, M. and Velasco Gimeno, C. and Arhip, L. and García Peris, P. and Cuerda Compés, C.	Spain	nutrition	taurolidine	[119]
Hospital readmissions for catheter-related bloodstream infection and use of ethanol lock therapy: Comparison of patients receiving parenteral nutrition or intravenous fluids in the home vs a skilled nursing facility	2013	Corrigan, M. L. and Pogatschnik, C. and Konrad, D. and Kirby, D. F.	USA	nutrition	ethanol	[120]
Antibiotic-lock therapy for long-term intravascular catheter-related bacteraemia: Results of an open, non-comparative study	2006	Fernandez-Hidalgo, N. and Almirante, B. and Calleja, R. and Ruiz, I. and Planes, A. M. and Rodriguez, D. and Pigrau, C. and Pahissa, A.	Spain	nutrition	amikacin, ciprofloxacin, vancomycin, heparin	[121]
Treatment of long-term intravascular catheter-related bacteraemia with antibiotic-lock therapy	2006	Fortún, J. and Grill, F. and Martín-Dávila, P. and Blázquez, J. and Tato, M. and Sánchez-Corral, J. and García-San Miguel, L. and Moreno, S.	Spain	nutrition	heparin, vancomycin, gentamicin, ciprofloxacin	[122]
Efficacy of antibiotic-lock technique with teicoplanin in staphylococcus epidermidis catheter-related sepsis during long-term parenteral nutrition	2002	Guedon, C. and Nouvellon, M. and Lalaude, O. and Lerebours, E.	France	nutrition	teicoplanin	[123]
Efficacy of 4% tetrasodium ethylenediaminetetraacetic acid (T-EDTA) catheter lock solution in home parenteral nutrition patients: A quality improvement evaluation	2021	Hill, J. and Garner, R.	Canada	nutrition	EDTA	[124]
Ethanol lock therapy in reducing catheter-related bloodstream infections in adult home parenteral nutrition patients: Results of a retrospective study	2012	John, B. K. and Khan, M. A. and Speerhas, R. and Rhoda, K. and Hamilton, C. and Dechicco, R. and Lopez, R. and Steiger, E. and Kirby, D. F.	USA	nutrition	ethanol	[125]
Ethanol lock therapy in reducing catheter related blood stream infections (CRBSI) in home parenteral nutrition patients	2010	John, B. K. and Khan, M. A. and Speerhas, R. and Rhoda, K. and Hamilton, C. and Lopez, R. and Steiger, E. and Kirby, D. F.	USA	nutrition	ethanol	[126]
Taurolidine-related adverse events in patients on home parenteral nutrition frequently indicate catheter-related problems	2022	Korzilius, J. W. and Gillis, Velm and Wouters, Y. and Wanten, G. J. A.	Netherlands	nutrition	taurolidine	[127]
The efficacy of alcohol-antibiotic lock therapy for treatment of catheter related bloodstream infections in patients receiving home parenteral nutrition	2015	Ławiński, M. and Majewska, K. and Fołtyn, I. and Gradowska, A.	Poland	nutrition	ethanol, vancomycin, teicoplanin, amikacin	[128]
REDUCTION OF CENTRAL LINE ASSOCIATED BLOODSTREAM INFECTIONS IN A PEDIATRIC HOME PARENTERAL NUTRITION PROGRAM	2022	McClelland, J. and Gallotto, M. and Mitchell, P. and Carey, A.	USA	nutrition	ethanol	[129]
Rate of Catheter Related Blood Stream Infections in Home Parenteral Nutrition Patients Receiving Ethanol Lock Therapy Compared to Alternative Prophylactic Catheter Care	2022	McGovern, T. and Stanner, H. and Riddle, E.	USA	nutrition	ethanol	[130]
Antibiotic-lock technique: a new approach to optimal therapy for catheter-related sepsis in home-parenteral nutrition patients	1988	Messing, B. and Peitra-Cohen, S. and Debure, A. and Beliah, M. and Bernier, J. J.	France	nutrition	cefozatin, netilmicin, oxacillin, metronidazol, mefoxin, metilcillin, ampicillin	[131]
Long-term taurolidine lock therapy is more effective in preventing catheter related bloodstream infections in adult home parenteral nutrition patients than heparin: A follow-up of 212 patients	2013	Olthof, E. D. and Huisman-De Waal, G. J. and Versleijen, M. W. and Kievit, W. and Wanten, G. J.	Netherlands	nutrition	taurolidine	[132]
Absence of microbial adaptation to taurolidine in patients on home parenteral nutrition who develop catheter related bloodstream infections and use taurolidine locks	2013	Olthof, E. D. and Rentenaar, R. J. and Rijs, A. J. and Wanten, G. J.	Netherlands	nutrition	taurolidine	[133]
Taurolidine lock is superior to heparin lock in the prevention of catheter related bloodstream infections and occlusions	2014	Olthof, E. D. and Versleijen, M. W. and Huisman-De Waal, G. and Feuth, T. and Kievit, W. and Wanten, G. J. A.	Netherlands	nutrition	taurolidine, heparin	[134]
Peripherally Inserted Central Catheter Experience in Long-Term Home Parenteral Nutrition Patients	2017	Opilla, M.	USA	nutrition	ethanol	[135]
Use of ethanol lock therapy to reduce the incidence of catheter-related bloodstream infections in home parenteral nutrition patients	2007	Opilla, M. T. and Kirby, D. F. and Edmond, M. B.	USA	nutrition	ethanol	[136]
Risk factors for catheter-related bloodstream infections in patients with intestinal failure undergoing home parenteral nutrition: a single-center study	2023	Sakurai, T. and Nakamura, M. and Sasaki, H. and Fukuzawa, T. and Kudo, H. and Ando, R. and Okubo, R. and Hashimoto, M. and Tada, K. and Wada, M.	Japan	nutrition	ethanol	[137]
Lock therapy with daptomycin for the treatment of methicillin resistant S. Epidermidis infections in patients on long-term home parenteral nutrition	2013	Santarpia, L. and Pagano, M. C. and Buonomo, A. and Foggia, M. and Alfonsi, L. and Contaldo, F. and Pasanisi, F.	Italy	nutrition	daptomycin	[138]
Retrospective study of two antiseptic regimens for catheter-associated bloodstream infection (CBSI) treatment in home parenteral nutrition patients	2015	Skorepa, P. and Víšek, J. and Bláha, V. and Fortunato, J. and Sobotka, L.	Czech Republic	nutrition	taurolidine	[139]
Taurolidine lock solution in the secondary prevention of central venous catheter-associated bloodstream infection in home parenteral nutrition patients	2012	Touré, A. and Lauverjat, M. and Peraldi, C. and Boncompain-Gerard, M. and Gelas, P. and Barnoud, D. and Chambrier, C.	France	nutrition	taurolidine	[140]
Ethanol lock therapy to reduce the incidence of catheter-related bloodstream infections in home parenteral nutrition patients with intestinal failure: Preliminary experience	2011	Wales, P. W. and Kosar, C. and Carricato, M. and De Silva, N. and Lang, K. and Avitzur, Y.	Canada	nutrition	ethanol	[141]
Role of Ethanol Locks in Reducing Bloodstream Infections in Adults on Parenteral Nutrition	2017	Worley, M. V. and Dollard, E. W. and Aragon, L. and Henderson, K. and Abbo, L. M. and Byers, P.	USA	nutrition	ethanol	[142]
Clinical outcomes of home parenteral nutrition patients using taurolidine as catheter lock: A long-term cohort study	2019	Wouters, Y. and Roosenboom, B. and Causevic, E. and Kievit, W. and Groenewoud, H. and Wanten, G. J. A.	Netherlands	nutrition	taurolidine	[143]
Ethanol locks for prevention of CRBSI: Unintended consequences of the FDA Unapproved Drug Initiative driving cost to extreme levels affecting access to therapy	2021	Young, C. and Allen, P. and Sarkozy, T. and Costlow, L. and Bolton, A. and Heredia, H. and Lloyd, J.	USA	nutrition	ethanol	[144]
Development and implementation of an antimicrobial lock therapy guideline in a pediatric hospital	2018	Zembles, T. N. and Flannery, L. S. and Huppler, A. R.	USA	nutrition	ethanol, vancomycin, gentamicin, linezolid, amikacin	[145]
Clinical outcomes of antimicrobial lock solutions used in a treatment modality: a retrospective case series analysis	2010	Bookstaver, P. B. and Gerrald, K. R. and Moran, R. R.	USA	nutrition,case report	vancomycin, daptomycin, gentamicin, heparin	[146]
Control of Line Complications with KiteLock (CLiCK) in the critical care unit: study protocol for a multi-center, cluster-randomized, double-blinded, crossover trial investigating the effect of a novel locking fluid on central line complications in the critical care population	2022	Ornowska, M. and Wong, H. and Ouyang, Y. and Mitra, A. and White, A. and Willems, S. and Wittmann, J. and Reynolds, S.	Canada	nutrition,hemodilysis	citrate, EDTA	[147]
Ethanol-lock therapy for the prevention of central venous access device infections in pediatric patients with intestinal failure	2011	Cober, M. P. and Kovacevich, D. S. and Teitelbaum, D. H.	USA	nutrition,pediatrics	ethanol	[148]
Initial blood cultures in pediatric patients with central line infections and short bowel syndrome can direct a treatment plan that can reduce hospital length of stay	2023	Coughlin, M. C. and Ridelman, E. and Lelli, J. L. and Shanti, C. M.	USA	nutrition,pediatrics	ethanol	[149]
Use of 70% Ethanol Lock Solution, Compared to Heparin, Increases Mechanical Line Complications in a Pediatric Intestinal Failure Population	2023	Fligor, S. and Hirsch, T. and Tsikis, S. and Joiner, M. and Mitchell, P. and McClelland, J. and Carey, A. and Gura, K. and Puder, M.	USA	nutrition,pediatrics	ethanol, heparin	[150]
Efficacy of ethanol locks in reducing central venous catheter infections in pediatric patients with intestinal failure	2010	Jones, B. A. and Hull, M. A. and Richardson, D. S. and Zurakowski, D. and Gura, K. and Fitzgibbons, S. C. and Duro, D. and Lo, C. W. and Duggan, C. and Jaksic, T.	USA	nutrition,pediatrics	ethanol	[151]
Taurolidine-Citrate Line Locks Prevent Recurrent Catheter Related Bacteraemia - Evaluation of this Novel Therapy in a Paediatric Population	2014	Kleidon, T. and Graham, N. and Clark, J.	Australia	nutrition,pediatrics	taurolidine, citrate	[152]
Prolonged Use of Ethanol Lock Prophylaxis With Polyurethane Catheters in Children With Intestinal Failure: A Single-Center Experience	2021	LaRusso, K. and Dumas, M. P. and Schaack, G. and Sant'Anna, A.	Canada	nutrition,pediatrics	ethanol	[153]
Drug shortage-associated increase in catheter-related blood stream infection in children	2012	Ralls, M. W. and Blackwood, R. A. and Arnold, M. A. and Partipilo, M. L. and Dimond, J. and Teitelbaum, D. H.	USA	nutrition,pediatrics	ethanol	[154]
Effects of 70% ethanol locks on rates of central line infection, thrombosis, breakage, and replacement in pediatric intestinal failure	2014	Abu-El-Haija, M. and Schultz, J. and Rahhal, R. M.	USA	pediatrics	ethanol	[155]
COMPLIANCE AUDIT OF ETHANOL LINELOCKS FOR PROPHYLAXIS AND TREATMENT OF CENTRAL LINE INFECTIONS	2023	Bharania, B. and Crook, J. and Verma, A.	UK	pediatrics	ethanol	[156]
Ethanol lock therapy for central venous lines focusing on the pediatric population	2013	Carey-Goo, P. V. and Melish, M. and Tadaki, K. and Bankhead, S.	USA	pediatrics	ethanol	[157]
Impact of ethanol lock therapy on hospital length of stay and salvage rate in pediatric catheter associated bloodstream infections	2013	Chaudhary, M. and Bilal, M. and Du, W. and Chu, R. and McGrath, E. and Rajpurkar, M.	USA	pediatrics	ethanol	[158]
The impact of ethanol lock therapy on length of stay and catheter salvage in pediatric catheter-associated bloodstream infection	2014	Chaudhary, M. and Bilal, M. F. and Du, W. and Chu, R. and Rajpurkar, M. and McGrath, E. J.	USA	pediatrics	ethanol	[159]
Taurolidine-citrate lock solution for the prevention of central-line associated bloodstream infection	2014	Chong, C. Y. and Ong, R. and Tan, N. and Thoon, K. C. and Seah, V.	Singapore	pediatrics	taurolidine	[160]
Significant reduction in central venous catheter-related bloodstream infections in children on HPN after starting treatment with taurolidine line lock	2012	Chu, H. P. and Brind, J. and Tomar, R. and Hill, S.	UK	pediatrics	taurolidine	[161]
Local antibiotic lock for the treatment of infections related to central catheters in parenteral nutrition in children	2002	Cuntz, D. and Michaud, L. and Guimber, D. and Husson, M. O. and Gottrand, F. and Turck, D.	France	pediatrics	teicoplanin	[162]
Characterization of Ethanol Lock Use and Line Infections in Pediatric Patients with Intestinal Failure Requiring Central Venous Access	2023	Davidge, K. and Mroczka, E. and Ivy, C. and Nagel, J.	USA	pediatrics	ethanol	[163]
A Local Experience of Antibiotic Lock Therapy as an Adjunctive Treatment for Central Venous Catheter-Related Bloodstream Infections in Pediatric Oncology and Hematology Patients	2024	de Frutos Porras, E. and Cobo-Vázquez, E. and Hernanz Lobo, A. and Santos Sebastián, M. D. M. and Pérez Fernández, E. and Garrido Colino, C. and Cela, E. and Navarro Gómez, M. L.	Spain	pediatrics	amikacin, cefazolin, ciprofloxacin, gentamicin, vancomycin	[164]
Catheter salvage or removal in catheter-related bloodstream infections with Staphylococcus aureus in children with chronic intestinal failure receiving home parenteral nutrition and the use of prophylactic taurolidine catheter lock solution: A descriptive cohort study	2024	Demirok, A. and Illy, D. H. C. and Nagelkerke, S. Q. and Lagerweij, M. F. and Benninga, M. A. and Tabbers, M. M.	Netherlands	pediatrics	taurolidine	[165]
Pediatric home parenteral nutrition (HPN) in France: A national survey on the behalf of the French pediatric HPN network	2019	Goulet, O.	France	pediatrics	taurolidine	[166]
Survival outcomes of pediatric intestinal failure patients: Analysis of factors contributing to improved survival over the past two decades	2011	Hess, R. A. and Welch, K. B. and Brown, P. I. and Teitelbaum, D. H.	USA	pediatrics	ethanol	[167]
Sodium Bicarbonate Locks May Be a Safe and Effective Alternative in Pediatric Intestinal Failure: A Pilot Study	2022	Josyabhatla, R. and Naik, M. and Liu, Y. and Speer, A. L. and Imseis, E. M.	USA	pediatrics	sodium bicarbonate	[168]
Vancomycin-lock therapy for prevention of catheter-related bloodstream infection in very low body weight infants	2021	Liang, Hong and Zhang, Lian and Guo, Xiaoping and Sun, Li	China	pediatrics	vancomycin	[169]
Antifungal Lock Therapy with Liposomal Amphotericin B: A Prospective Trial	2016	McGhee, W. and Michaels, M. G. and Martin, J. M. and Mazariegos, G. V. and Green, M.	USA	pediatrics	amphotericin-B	[170]
ETHANOL COMPARED TO SODIUM BICARBONATE LINE LOCKS IN PEDIATRIC INTESTINAL FAILURE PATIENTS	2023	McNevin, K. and Rosete, B. and Fukasawa, S. and Wang, X. and Javid, P. and Wendel, D.	USA	pediatrics	ethanol	[171]
Outcome of antibiotic lock technique for persistent central venous catheter-associated coagulase-negative Staphylococcus bacteremia in children	2010	Megged, O. and Shalit, I. and Yaniv, I. and Fisher, S. and Livni, G. and Levy, I.	Israel	pediatrics	vancomycin	[172]
Early outcomes of 30% ethanol lock protocol for prevention of central line associated bloodstream infection in pediatric patients undergoing multidisciplinary intestinal rehabilitation at first (Florida Intestinal rehabilitation support and treatment)	2019	Mohandas, A. and Jalil, M. and Isava-Quintero, A. and Duro, D.	USA	pediatrics	ethanol	[173]
Ethanol lock therapy in central venous catheters of children with intestinal failure is associated with lower rates of infection but higher rates of mechanical problems and catheter replacements	2015	Mokha, J. and Davidovics, Z. H. and Emerick, K. and Samela, K.	USA	pediatrics	ethanol	[174]
Effects of Ethanol Lock Therapy on Central Line Infections and Mechanical Problems in Children with Intestinal Failure	2017	Mokha, J. S. and Davidovics, Z. H. and Samela, K. and Emerick, K.	USA	pediatrics	ethanol	[175]
Use of an ethanol lock to prevent catheter-related infections in children with short bowel syndrome	2008	Mouw, E. and Chessman, K. and Lesher, A. and Tagge, E.	USA	pediatrics	ethanol	[176]
Efficacy of Teicoplanin Lock Therapy in the Treatment of Port-related Coagulase-negative Staphylococci Bacteremia in Pediatric Oncology Patients	2023	Okur Acar, S. and Tahta, N. and Böncüoǧlu, E. and Odaman Al, I. and Kiymet, E. and Gözmen, S. and Demiraǧ, B. and Karapinar, T. H. and Oymak, Y. and Vergin, C. and Devrim, İ	Turkey	pediatrics	teicoplanin	[177]
Ethanol-lock technique for persistent bacteremia of long-term intravascular devices in pediatric patients	2006	Onland, W. and Shin, C. E. and Fustar, S. and Rushing, T. and Wong, W. Y.	Netherlands	pediatrics	ethanol	[178]
Catheter-related Infections in Pediatric Patients Due to a Rare Pathogen: Herbaspirillum huttiense	2024	Özen, S. and Yüksek, S. K. and Dinç, B. and Üçkardes, F. and Konca, H. K. and Erat, T. and Güney, A. Y. and Günes, Ö and Coskun, Z. N. and Gülhan, B. and Bayhan, G. I. and Cöplü, N. and Parlakay, AnÖ and Özbek, N. Y.	Turkey	pediatrics	amikacin	[179]
Altering Tunneling Location to Mitigate Central Line-Associated Complications in Children With Intestinal Failure	2023	Pace, D. and Mack, S. and Berman, L. and Reichard, K. and Martin, A.	USA	pediatrics	ethanol	[180]
Efficacy in the reduction of central line-associated bloodstream infection in a patient with intestinal failure: An ethanol lock pediatric case study	2014	Pitts, S. and Bergamo, D. and Cartaya, C. and Gore, B.	USA	pediatrics	ethanol	[181]
Adjunctive Ethanol-Lock Therapy in Paediatric Patients with Catheter-Related Bloodstream Infection	2016	Qi, K. and Wong, E. and Peebles, E. and Atkison, P.	Canada	pediatrics	ethanol	[182]
Reduction of Central Line-Associated Bloodstream Infections and Line Occlusions in Pediatric Intestinal Failure Patients Receiving Long-Term Parenteral Nutrition Using an Alternative Locking Solution, 4% Tetrasodium Ethylenediaminetetraacetic Acid	2021	Quirt, J. and Belza, C. and Pai, N. and Clause, R. F. and Markovic, F. and Wong-Sterling, S. and Avitzur, Y. and Wales, P. W.	Canada	pediatrics	EDTA	[183]
Inhibition of heparin precipitation, bacterial growth, and fungal growth with a combined isopropanol-ethanol locking solution for vascular access devices	2015	Restrepo, D. and Laconi, N. S. and Alcantar, N. A. and West, L. A. and Buttice, A. L. and Patel, S. and Kayton, M. L.	USA	pediatrics	ethanol	[184]
Clinical Application of Prophylactic Ethanol Lock Therapy in Pediatric Patients With Intestinal Failure	2016	Robbins Tighe, S. L.	USA	pediatrics	ethanol	[185]
Use of 2% taurolidine lock solution for treatment and prevention of catheter-related bloodstream infections in neonates: a feasibility study	2024	Savarese, I. and Yazami, S. and De Rose, D. U. and Carkeek, K. and Campi, F. and Auriti, C. and Danhaive, O. and Piersigilli, F.	Belgium	pediatrics	taurolidine	[186]
Efficacy of intravascular catheter lock solutions containing preservatives in the prevention of microbial colonization	2011	Shenep, L. E. and Shenep, M. A. and Cheatham, W. and Hoffman, J. M. and Hale, A. and Williams, B. F. and Perkins, R. and Hewitt, C. B. and Hayden, R. T. and Shenep, J. L.	USA	pediatrics	ethanol, heparin	[187]
Effectiveness of Antimicrobial Lock Therapy for the Treatment of Catheter-Related and Central-Line-Associated Bloodstream Infections in Children: A Single Center Retrospective Study	2023	Signorino, C. and Fusco, E. and Galli, L. and Chiappini, E.	Italy	pediatrics	taurolidine	[188]
Prevention of catheter-related bacteremia in children on hemodialysis: time for action	2009	Stefanidis, C. J.	Greece	pediatrics	TPA, tobramycin	[189]
Taurolidine lock solution for catheter-related bloodstream infections in pediatric patients: A meta-analysis	2020	Sun, Y. and Wan, G. and Liang, L.	China	pediatrics	taurolidine	[190]
Ethanol lock therapy for catheter-associated blood stream infections in a pediatric intensive care unit	2011	Valentine, K. M.	USA	pediatrics	ethanol	[191]
Outcomes in Pediatric Central Line-associated Bloodstream Infections Treated With Antimicrobial Locks: A 14-Year Retrospective Analysis	2023	Walker, L. W. and Visweswaran, S. and Nowalk, A. J.	USA	pediatrics	ethanol, amikacin, amphotericin-B	[192]
Safety and Efficacy of Ethanol for Catheter Salvage and Central Line-Associated Bloodstream Infection Prophylaxis in Polyurethane Catheters in the PICU	2024	Weber, M. D. and Woods-Hill, C. and Resendiz, K. and Nelson, E. and Ryan, M. and Brennan, L. and Srinivasan, A. and Conlon, T.	USA	pediatrics	ethanol	[193]
No evidence of benefit from antibiotic lock therapy in pediatric oncology patients with central line-related bloodstream infection: Results of a retrospective matched cohort study and review of the literature	2014	Wolf, J. and Allison, K. J. and Tang, L. and Sun, Y. and Hayden, R. T. and Flynn, P. M.	USA	pediatrics	ceftazidime, ceftriaxone, gentamicin, meropenem, vancomycin	[194]
A Retrospective Study of the Use of Antibiotic Lock Therapy and Cluster Nursing Management in Infections in Children with Short Bowel Syndrome or Solid Abdominal Tumours Treated with Totally Implantable Venous Access Ports	2023	Xiao, X. L. and Yang, Q. X. and Niu, H. Z. and Li, L. J. and Xie, Z. J.	China	pediatrics	teicoplanin, cefoperazone, sulbactam, piperacillin, tazobactam, vancomycin, ertapenem, meropenem,	[195]
Antibiotic lock solutions allow less systemic antibiotic exposure and less catheter malfunction without adversely affecting antimicrobial resistance patterns	2013	Onder, A. M. and Billings, A. A. and Chandar, J. and Nield, L. and Francoeur, D. and Simon, N. and Abitbol, C. and Zilleruelo, G.	USA	pediatrics,hemodilysis	tobramycin, gentamicin, vancomycin	[196]
Comparison of early versus late use of antibiotic locks in the treatment of catheter-related bacteremia	2008	Onder, A. M. and Chandar, J. and Billings, A. A. and Simon, N. and Diaz, R. and Francoeur, D. and Abitbol, C. and Zilleruelo, G.	USA	pediatrics,hemodilysis	cefazolin, vancomycin, tobramycin, heparin, TPA	[197]
Prophylaxis of catheter-related bacteremia using tissue plasminogen activator-tobramycin locks	2009	Onder, A. M. and Chandar, J. and Billings, A. and Simon, N. and Gonzalez, J. and Francoeur, D. and Abitbol, C. and Zilleruelo, G.	USA	pediatrics,hemodilysis	TPA	[198]
Ethanol lock therapy in the prevention of catheter-related bloodstream infections after major heart surgery	2012	Pérez, M. J. and Barrio, J. M. and Rincón, C. and Hortal, J. and Martín-Rabadán, P. and Pernia, S. and Bouza, E.	Spain	tunnel	ethanol	[199]
Antibiotic Lock Therapy as a Line Salvage Strategy for Catheter-Related Bloodstream Infections: A Retrospective analysis	2023	Ranganath, N. and Dumais, M. and Nair, V. and Tabaja, H. and Stevens, R. W. W. and O'Horo, J. C. and Shah, A.	USA	tunnel	vancomycin, gentamicin, cefazolin, ethanol, linezolid	[200]
Catheter-Related Bloodstream Infections in Patients on Emergent Hemodialysis	2016	Rojas-Moreno, C. A. and Spiegel, D. and Yalamanchili, V. and Kuo, E. and Quinones, H. and Sreeramoju, P. V. and Luby, J. P.	USA	tunnel	heparin	[201]
Catheter-related bacteremia in hemodialysis patients on antibiotic lock therapy: Are antibiotic locks ineffective?	2018	Krishna, A. and Navalkele, B. and Chandramohan, S. and Chopra, T.	USA	tunnel,case report	citrate, gentamicin, meticillin	[202]
Pre-Emptive Antimicrobial Locks Decrease Long-Term Catheter-Related Bloodstream Infections in Hemodialysis Patients	2022	Blanco-Di Matteo, A. and Garcia-Fernandez, N. and Aguinaga Pérez, A. and Carmona-Torre, F. and Oteiza, A. C. and Leiva, J. and Del Pozo, J. L.	Spain	tunnel,hemodilysis	heparin, teicoplanin, vancomycin	[203]
Antibiotic lock solutions for the prevention of catheter-related bacteraemia in haemodialysis patients	2010	Chow, K. M. and Poon, Y. L. and Lam, M. P. and Poon, K. L. and Szeto, C. C. and Li, P. K.	China	tunnel,hemodilysis	heparin, gentamicin	[204]
An outbreak of catheter-related bacteremia on hemodialysis patients caused by serratia marcescens	2017	Delgado, O. I. and Soto-Vargas, J. and López, H. R. and Reyes, J. F. T. and Lopez, M. A. S. and Garcia, O. C. M. and Pazarin-Villaseor, L.	Mexico	tunnel,hemodilysis	amikacin	[205]
Role of short-dwell daily ethanol-lock therapy in the management of hemodialysis tunneled cuffed catheter-related bloodstream infection	2024	Gang, S. and Konnur, A. and Rajapurkar, M. and Hegde, U. and Patel, H. and Patel, J. and Shete, N.	India	tunnel,hemodilysis	ethanol	[206]
Use of a gentamicin-citrate lock leads to lower catheter-related bloodstream infection rates and reduced cost of care in hemodialysis patients	2021	Hussein, W. F. and Gomez, N. and Sun, S. J. and Yu, J. and Yang, F. and Ajuria, M. and Abra, G. E. and Schiller, B.	USA	tunnel,hemodilysis	gentamicin, citrate	[207]
Antibiotic catheter locks in the treatment of tunneled hemodialysis catheter-related blood stream infection	2013	Joshi, A. J. and Hart, P. D.	USA	tunnel,hemodilysis	amikacin, amphotericin-B, cefazolin, gentamicin, ceftazidime, vancomycin, heparin	[208]
Emergence of gentamicin-resistant bacteremia in hemodialysis patients receiving gentamicin lock catheter prophylaxis	2010	Landry, D. L. and Braden, G. L. and Gobeille, S. L. and Haessler, S. D. and Vaidya, C. K. and Sweet, S. J.	USA	tunnel,hemodilysis	gentamicin, heparin	[209]
The effectiveness of antibiotic-lock therapy for the prevention of catheter-related bacteremia in patients on chronic hemodialysis: Case controlled study in a veteran population	2009	Lau, S. and Kam, L. W. and Lamarche, J. and Peguero, A. M.	USA	tunnel,hemodilysis	gentamicin, heparin, piperacillin, tazobactam, tobramycin, vancomycin	[210]
Serratia marcescens bacteraemia outbreak in haemodialysis patients with tunnelled catheters due to colonisation of antiseptic solution. Experience at 4 hospitals	2016	Merino, J. L. and Bouarich, H. and Pita, M. J. and Martínez, P. and Bueno, B. and Caldés, S. and Corchete, E. and Jaldo, M. T. and Espejo, B. and Paraíso, V.	Spain	tunnel,hemodilysis	ciprofloxacin, ceftazidime	[211]
A 2% taurolidine catheter lock solution prevents catheter-related bloodstream infection (CRBSI) and catheter dysfunction in hemodialysis patients	2021	Neusser, M. A. and Bobe, I. and Hammermeister, A. and Wittmann, U.	Switzerland	tunnel,hemodilysis	taurolidine	[212]
Prevention of catheter-related bacteraemia with a daily ethanol-lock in haematology patients with tunnelled catheters. Randomized placebo-controlled trial	2010	Rijnders, B. J. and Slobbe, L.	Netherlands	tunnel,hemodilysis	ethanol	[213]
Cefotaxime-heparin lock prophylaxis against hemodialysis catheter-related sepsis among Staphylococcus aureus nasal carriers	2012	Saxena, A. K. and Panhotra, B. R. and Al-hafiz, A. A. and Sundaram, D. S. and Abu-Oyun, B. and Al Mulhim, K.	United Arab Emirates	tunnel,hemodilysis	cefotaxime, heparin	[214]
Tunneled catheters' outcome optimization among diabetics on dialysis through antibiotic-lock placement	2006	Saxena, A. K. and Panhotra, B. R. and Sundaram, D. S. and Al-Hafiz, A. and Naguib, M. and Venkateshappa, C. K. and Abu-Oun, B. A. and Hussain, S. M. and Al-Ghamdi, A. A.	Saudi Arabia	tunnel,hemodilysis	cefotaxime, heparin	[215]
Observational Study of Need for Thrombolytic Therapy and Incidence of Bacteremia using Taurolidine-Citrate-Heparin, Taurolidine-Citrate and Heparin Catheter Locks in Patients Treated with Hemodialysis	2012	Solomon, L. R. and Cheesbrough, J. S. and Bhargava, R. and Mitsides, N. and Heap, M. and Green, G. and Diggle, P.	UK	tunnel,hemodilysis	taurolidine, citrate, heparin	[216]
Taurolidine-based catheter lock regimen significantly reduces overall costs, infection, and dysfunction rates of tunneled hemodialysis catheters	2018	Winnicki, W. and Herkner, H. and Lorenz, M. and Handisurya, A. and Kikić, Ž and Bielesz, B. and Schairer, B. and Reiter, T. and Eskandary, F. and Sunder-Plassmann, G. and Sengoelge, G.	Austria	tunnel,hemodilysis	taurolidine	[217]
Daptomycin antibiotic lock therapy for hemodialysis patients with Gram-positive bloodstream infections following use of tunneled, cuffed hemodialysis catheters: Retrospective single center analysis	2016	Yen, H. W. and Yang, W. C. and Tarng, D. C. and Yang, C. Y. and Chuang, C. L. and Huang, L. J. and Lin, P. Y. and Wang, C. C. and Li, S. Y.	Taiwan	tunnel,hemodilysis	daptomycin	[218]
A Taurolidine-Citrate-Heparin Lock Solution Effectively Eradicates Pathogens From the Catheter Biofilm in Hemodialysis Patients	2016	Zwiech, R. and Adelt, M. and Chrul, S.	Poland	tunnel,hemodilysis	taurolidine, citrate, heparin	[219]
Ethanol Lock Therapy Markedly Reduces Catheter-Related Blood Stream Infections in Adults Requiring Home Parenteral Nutrition: A Retrospective Study From a Tertiary Medical Center	2020	Gundogan, K. and Dave, N. J. and Griffith, D. P. and Zhao, V. M. and McNally, T. A. and Easley, K. A. and Haack, C. I. and Galloway, J. R. and Ziegler, T. R.	USA	tunnel,nutrition	ethanol	[220]
Usefulness of antibiotic-lock technique in management of oncology patients with uncomplicated bacteremia related to tunneled catheters	2005	Sánchez-Muñoz, A. and Aguado, J. M. and López-Martín, A. and López-Medrano, F. and Lumbreras, C. and Rodríguez, F. J. and Colomer, R. and Cortés-Funes, H.	Spain	tunnel,nutrition	vancomycin, amikacin	[221]
Ethanol-lock technique in the treatment of bloodstream infections in pediatric oncology patients with broviac catheter	2003	Dannenberg, C. and Bierbach, U. and Rothe, A. and Beer, J. and Körholz, D.	Germany	tunnel,pediatrics	ethanol	[222]
Efficacy of ethanol locks to reduce the incidence of catheter-related bloodstream infections for home parenteral nutrition pediatric patients: comparison of therapeutic treatment with prophylactic treatment	2016	Kawano, T. and Kaji, T. and Onishi, S. and Yamada, K. and Yamada, W. and Nakame, K. and Mukai, M. and Ieiri, S.	Japan	tunnel,pediatrics	ethanol	[223]
TREATMENT OUTCOMES IN INTESTINAL FAILURE PATIENTS WITH CENTRAL VENOUS LINE-ASSOCIATED CANDIDA BLOODSTREAM INFECTIONS	2023	Khan, H. and Bauer, J. and Eckard, A. and Jump, C.	USA	tunnel,pediatrics	ethanol	[224]
Pediatric Ambulatory Central Line-Associated Bloodstream Infections	2021	Rinke, M. L. and Heo, M. and Saiman, L. and Bundy, D. G. and Rosenberg, R. E. and DeLaMora, P. and Rabin, B. and Zachariah, P. and Mirhaji, P. and Ford, W. J. H. and Obaro-Best, O. and Drasher, M. and Klein, E. and Peshansky, A. and Oyeku, S. O.	USA	tunnel,pediatrics	ethanol	[225]
Can vancomycin lock therapy extend the retention time of infected long-term catheters?	2020	Alonso, B. and Fernández-Cruz, A. and Díaz, M. and Sánchez-Carrillo, C. and Martín-Rabadán, P. and Bouza, E. and Muñoz, P. and Guembe, M.	Spain	generic	vancomycin	[226]
Factors predicting efficacy of ethanol lock therapy as catheter salvage strategy for pediatric catheter-related infections	2021	Ashkenazi-Hoffnung, L. and Shecter, N. and De-Vries, I. and Levy, I. and Scheuerman, O. and Yarden-Bilavsky, H. and Bernfeld, Y. and Mor, M.	Israel	generic	ethanol	[227]
The effectiveness of antimicrobial photodynamic therapy on catheter infection model	2024	Aysert-Yildiz, P. and Kalkanci, A. and Erdogan, M. and Ozger, H. S. and Oztuerk, A. and Guezel-Tunccan, O. and Dizbay, M. and Caglar, K.	Turkey	generic	vancomycin	[228]
SAT-228 COMPARING ANTIBIOTIC LOCK THERAPY WITH SYSTEMIC ANTIBIOTICS TO PREVENT CENTRAL LINE ASSOCIATED BLOOD STREAM INFECTION (CLABSI)	2020	Begum, N. A. S. and Kashem, T. S. and Arefin, S. U. and Rashid, H. U.	Bangladesh	generic	vancomycin, heparin	[229]
Ethanol lock therapy: preliminary trial results and future research agenda	2007	Broom, J.	USA	generic	ethanol	[230]
Taurolidine lock - experience from the West of Scotland	2011	Cullis, P. S. and McKee, R. F.	UK	generic	taurolidine	[231]
Daptomycin lock therapy for grampositive long-term catheter-related bloodstream infections	2012	Del Pozo, J. L. and Rodil, R. and Aguinaga, A. and Yuste, J. R. and Bustos, C. and Montero, A. and Espinosa, G. and García-Fernández, N.	Spain	generic	daptomycin	[232]
Efficacy of 0.9% sodium chloride injection with and without heparin for maintaining indwelling intermittent injection sites	1984	Epperson, E. L.	USA	generic	sodium chloride, heparin	[233]
Ethanol lock therapy increases mechanical catheter complications in a pediatric intestinal failure population: A retrospective cohort study	2023	Fligor, S. C. and Hirsch, T. I. and Tsikis, S. T. and Joiner, M. M. and Mitchell, P. D. and Carbeau, S. and McClelland, J. and Carey, A. and Gura, K. M. and Puder, M.	USA	generic	ethanol	[234]
Role of lock therapy for long-term catheter-related infections by multidrug-resistant bacteria	2018	Freire, M. P. and Pierrotti, L. C. and Zerati, A. E. and Benites, L. and Da Motta-Leal Filho, J. M. and Ibrahim, K. Y. and Araujo, P. H. and Abdala, E.	Brazil	generic	ciprofloxacin, amikacin, levofloxacin, gentamicin, vancomycin, linexolid, cefazolin	[235]
Antimicrobial activity of B-Lock against bacterial and Candida spp. causing catheter-related bloodstream infections	2011	Ghannoum, M. A. and Isham, N. and Jacobs, M. R.	USA	generic	cotrimoxazole, EDTA, ethanol	[236]
Complications of total implantable access ports and efficacy of Taurolidine-citrate lock solution against catheter-related infections	2014	Ince, E. and Oğuzkurt, P. and Temiz, A. and Ezer, S. S. and Gezer, HÖ and Yazici, N. and Hiçsönmez, A.	Turkey	generic	taurolidine, citrate, heparin	[237]
Prophylactic antibiotic lock use significantly decreases the incidence of bloodstream infections in patients requiring home parenteral nutrition: The mayo experience presidential poster	2012	Kaufman, L. and Kelly, D. and Oxentenko, A.	USA	generic	vancomycin, ciprofloxacin, cefepime, fluconazole	[238]
An analysis of totally implantable central venous port system infections in an urban tertiary referral center	2021	Krümpelmann, U. and Boseila, A. and Löhnert, M. and Kaup, O. and Clarenbach, J. J. and Görner, M.	Germany	generic	ceftazidime, ceftriaxone	[239]
A comparison of two methods of treatment for catheter-related bloodstream infections in patients on home parenteral nutrition	2015	Ławiński, M. and Majewska, K. and Gradowski, L. and Fołtyn, I. and Singer, P.	Poland	generic	ethanol, amikacin, teicoplanin, vancomycin	[240]
Strategies to Prevent Central Line-Associated Bloodstream Infections in Acute Care Hospitals: 2014 Update	2014	Marschall, J. and Mermel, L. A. and Fakih, M. and Hadaway, L. and Kallen, A. and O'Grady, N. P. and Pettis, A. M. and Rupp, M. E. and Sandora, T. and Maragakis, L. L. and Yokoe, D. S.	Switzerland	generic	ethanol	[241]
Hidden morbidity of ethanol lock therapy	2018	Meckmongkol, T. T. and Costanzo, C. and Ciullo, S. and Prasad, R. and Arthur, L. G.	USA	generic	ethanol	[242]
Stability of a heparin-free 50% ethanol lock solution for central venous catheters	2007	Pomplun, M. and Johnson, J. J. and Johnston, S. and Kolesar, J. M.	USA	generic	ethanol, heparin	[243]
Therapeutic and prophylactic ethanol lock therapy in patients with bleeding disorders	2014	Rajpurkar, M. and McGrath, E. and Joyce, J. and Boldt-Macdonald, K. and Chitlur, M. and Lusher, J.	USA	generic	ethanol	[244]
Equal effect of vancomycin lock with or without heparin in treatment of central venous catheter related blood stream infections - an observational study in palliative home care	2021	Ranch-Lundin, M. and Schedin, A. and Björkhem-Bergman, L.	Sweden	generic	vancomycin, heparin	[245]
Two years' experience with Dialock and CLS (a new antimicrobial lock solution)	2001	Sodemann, K. and Polaschegg, H. D. and Feldmer, B.	Germany	generic	taurolidine, citrate	[246]
Antibiotic Lock Therapy in the Era of Gram-Negative Resistance	2016	Soman, R. and Gupta, N. and Suthar, M. and Kothari, J. and Almeida, A. and Shetty, A. and Rodrigues, C.	India	generic	tigecycline, vancomycin, amikacin, colistin, ciprofloxacin, cefazolin	[247]
Decreasing gradient of antibiotic concentration in the lumen of catheters locked with vancomycin	2007	Soriano, A. and Bregada, E. and Marqués, J. M. and Ortega, M. and Bové, A. and Martínez, J. A. and Mensa, J.	Spain	generic	vancomycin	[248]
Locking out the bugs: The first retrospective study on daptomycin lock therapy for catheter-related bloodstream infections	2012	Stein, R. A.	USA	generic	daptomycin, heparin	[249]
Efficacy of daptomycin lock therapy in the treatment of bloodstream infections related to long-term catheter	2015	Tatarelli, P. and Parisini, A. and Del Bono, V. and Mikulska, M. and Viscoli, C.	Italy	generic	daptomycin	[250]
Antimicrobial lock therapy as an adjunct to management of catheter-related bacteremia: A community hospital experience	2011	Tejwani, R. and Parry, M. F.	USA	generic	cefazolin, cefepime, cefotaxime, ceftazidime, ciprofloxacin, gentamicin, heparin, minocycline, oxacillin, tobramycin, vancomycin	[251]
Short-course daptomycin lock and systemic therapy for catheter-related bloodstream infections: a retrospective cohort study in cancer patients with surgically implanted devices	2017	Vassallo, M. and Genillier, P. L. and Dunais, B. and Kaphan, R. and Saudes, L. and Duval, Y. and Rolland, F. and Jullien, V. and Weiss, N. and Blanchouin, E. and Boscagli, A. and Perrin, C. and Montagne, N.	France	generic	daptomycin	[252]
Antibiotic lock-technique for the treatment of catheter-related bloodstream infections	2003	Viale, P. and Pagani, L. and Petrosillo, N. and Signorini, L. and Colombini, P. and Macrì, G. and Cristini, F. and Gattuso, G. and Carosi, G. and Italian Hosp, H. I. V. Infect Grp	Italy	generic	vancomycin	[253]
Stability study of gentamicin lock therapy with heparin or citrate as anticoagulant	2018	Villanueva Bueno, C. and Noval Padillo, J. A. and Gil Sacaluga, L. and Molina Gil-Bermejo, J. and Sierra Torres, M. I. and Herrera Hidalgo, L. and Guisado Gil, A. B. and Gil Navarro, M. V.	Spain	generic	gentamicin, heparin, citrate	[254]
Ethanol lock is effective on reducing the incidence of tunneled catheter-related bloodstream infections in hemodialysis patients: a systematic review and meta-analysis	2018	Zhao, T. and Liu, H. and Han, J.	China	generic	ethanol	[255]
